# Supplementary material for: Hyperuricemia in ob/ob mice relates to hepatocellular pyruvate metabolism/ xanthine oxidase axis
Source: PLoS One. 2025 Aug 6;20(8):e0328794. doi: 10.1371/journal.pone.0328794 (PMC12327685; doi:10.1371/journal.pone.0328794)
Supplement: S3 Data — (XLSX) [file pone.0328794.s003.xlsx]

## Sheet: Fig.1A weights of WT and obob
WT	ob/ob
21.7	39.5
24.3	44.3
21.9	43.7
22.1	42.4
22.8	41.9
22	41.1

## Sheet: Fig.1Bradio of liver weight
WT	ob/ob
0.054378	0.04557
0.049918	0.039842
0.049589	0.049977
0.045339	0.047406
0.048816	0.047041
0.049136	0.038248

## Sheet: Fig.1C Serum creatinine levels
WT	ob/ob
7	6
8	9
10	5
10	4
9	7
8	15

## Sheet: Fig.1D BUN levels.
WT	ob/ob
9.18	9.21
9.1	9.95
10.01	8.5
9.48	9.88
9.96	9.44
8.53	9.72

## Sheet: Fig.1E Serum lipid profilesWT_x0009_W
	WT						ob/ob
TC	3.43	2.82	3.16	3.21	3.19	2.96	7.22	5.37	6.74	6.55	4.72	5.74
HDL-C	2.9	2.67	2.76	1.93	2.71	2.14	4.68	3.5	3.87	4.49	4.59	4.31
LDL-C	0.31	0.29	0.29	0.25	0.32	0.26	1.65	1.06	1.26	1.21	0.96	1.15
TG	1.65	1.78	2.15	1.73	1.21	1.6	1.12	1.84	1.01	1.18	0.88	1.41

## Sheet: Fig.1F Serum uric acid levels.
WT	ob/ob
23.8806	50.7463
23.8806	35.8209
26.8657	26.8657
26.8657	53.7313
26.8657	29.8508
23.8806	47.7612

## Sheet: Fig.1G XOD WB
WT	ob/ob
0.888957	0.960038
1.06832	1.04319
1.20787	1.1972

## Sheet: Fig.1H Hepatic XOD activity
WT	ob/ob
0.271	0.879
0.224	0.928
0.241	1.008
0.267	0.926
0.217	0.941
0.216	0.894

## Sheet: Fig.2A CD206 flow cytometry
WT	ob/ob
5.67	6.33
3.95	7.44
4.87	4.39
6.09	5.96
4.51	5.91
6.65	6.17

## Sheet: Fig.2A CD86 flow cytometry
WT	ob/ob
8.09	16.1
14.5	18.6
11.6	16.1
12.3	21.1
12.7	11.5
13.5	18.1

[truncated: 11 more sheets: Fig.2B CD206 WB, Fig.2C CD80 WB, Fig.2C CD86 WB, Fig.2D NLRP3 WB, Fig.2D IL-1β WB, Fig.3A NLRP3 WB, Fig.3A CD80 WB, Fig.3C Hepatic XOD activity , Fig.4 Metabolomics, Fig.4F qPCR, Fig.4G PDH WB]
